# Supplementary material for: Genome-Wide Identification of DNA Methylases and Demethylases in Kiwifruit (Actinidia chinensis)
Source: Front Plant Sci. 2020 Sep 9;11:514993. doi: 10.3389/fpls.2020.514993 (PMC7509440; doi:10.3389/fpls.2020.514993)
Supplement: Supplementary file 1 [file Table_1.xlsx]

## Sheet: Sheet1
Protein name	Gene ID	Chromosome_location			Protein			ORF length(bp)
					PI	Mw	Length(aa)
Cytosine-5 DNA methyltransferases
MET	Acc06669	Chr6	11943186	11957240	5.69	101166	902	2706
CMT1	Acc10156	Chr9	4688362	4699999	5.46	93729.1	830	2490
CMT2	Acc22670	Chr20	4250119	4266395	6.44	119699	1055	3165
CMT3	Acc29050	Chr25	16658886	16677120	6.45	105670	923	2769
CMT4	Acc30443	Chr26	19829011	19840660	5.15	92971.3	821	2463
CMT5	Acc32510	Chr28	15169385	15181698	5.06	105304	928	2784
DRM2X1	Acc02430	Chr2	13147187	13161342	5.13	66534.8	591	1581
DRM2X2	Acc05665	Chr5	11554590	11564191	5.87	63110.6	558	1674
DRM2X3	Acc30617	Chr27	1537771	1548409	5.33	65839.2	585	1554
Demethylases
DME1	Acc04130	Chr3	18269904	18284006	8.23	220262	1980	5940
DME2	Acc08438	Chr8	1986494	1997536	6.33	189928	1706	5118
DME3	Acc27569	Chr24	9270345	9285217	8.3	216437	1953	5859
DME4	Acc16912	Chr22	13533612	13546816	6,15	208532	1868	5604
DML	Acc00310	Chr1	3905070	3916337	9.24	158758	1405	4215
ROS1X1	Acc03168	Chr3	6425862	6443713	9.31	138301	1223	3669
ROS1X2	Acc08944	Chr8	11005987	11014368	9.26	135506	1202	3606
