# Supplementary material for: Genome-Wide Identification of DNA Methylases and Demethylases in Kiwifruit (Actinidia chinensis)
Source: Front Plant Sci. 2020 Sep 9;11:514993. doi: 10.3389/fpls.2020.514993 (PMC7509440; doi:10.3389/fpls.2020.514993)
Supplement: Supplementary file 3 [file Table_3.xlsx]

## Sheet: Sheet1
Gene family	Gene	F	R
C5-Mtases	MET	ATAATCTGCCTCGACCTGGAC	ATACCAAATCTCACCTGATAACCC
	CMT1	TCACTTCTCGTTTACAACTCCA	GTCCACAGCCCATCTATTTACC
	CMT2	CAGATGGAGAAGATTATTTCAGGG	AGTTATAGCTTTCAGTCGGTAAGG
	CMT3	CATCGAAGAAGGTTAAGACAAGG	CTCCTCACCAGCATTTAATTTCC
	CMT4	CCACAATACACATTACCCACTC	ACTCAACAGCTCATCCTTCC
	CMT5	TAGTGAAAGAGCACAAGAAAGGG	TCATTCCTCACCTCCGTCTC
	DRM2X1	GATGCCTCTCCACAACAGCT	GGCACGGTTCTGTAGGGATT
	DRM2X2	GGTAATTCATTCCAGGTTGACAC	TGATTTCTCCACAGACACCA
	DRM2X3	TTCCTTCCAGATTGACACCGT	TTAACTTCCGATTTCTCCACAGAC
Demethylases	DME1	ATGAATCCAGTCTCAATCCGA	TACACAGACAAATCCTCTCCA
	DME2	CAATGACTGCTGGAGATAGAC	TGACACAAACACTTGACGAC
	DME3	AATTCATTTCAACCACCCGA	AGCGAACATCTCATTAACTTGG
	DME4	ACACGGAAGAGAATCCCCAC	AAATGAGTCTGCTCGCCCTC
	DML	CCTTTCTAGTTCTGCCTTTATGTC	CTGTTCGCTGTTGATTTGTC
	ROS1X1	GATGATCCATGCCCATACCT	TCAGCAAAGACCTCATTAACC
	ROS1X2	TTCACTAGTTAATGCTCAAGGG	TGTCTATCTCCTGTTGTCACTG
	AcAtin1	CTTACAGAGGCACCACTCAACC	ATAGATGGGGACCGTGTGACT
