# Supplementary material for: Genome-Wide Identification of DNA Methylases and Demethylases in Kiwifruit (Actinidia chinensis)
Source: Front Plant Sci. 2020 Sep 9;11:514993. doi: 10.3389/fpls.2020.514993 (PMC7509440; doi:10.3389/fpls.2020.514993)
Supplement: Supplementary file 4 [file Table_4.xlsx]

## Sheet: Sheet1
C5-Mtases		BAH		BAH		DNA_methylase
	MET	108	242	282	421	537		893
		BAH		CHROMO		DNA_methylase
	CMT1	104	224	374	433	420		803
	CMT2	334	450	569	652	641		1023
	CMT3	210	325	472	528	516		888
	CMT4	94	213	368	424	417		786
	CMT5	117	234	341	400	391	614	743	893
						DNA_methylase
	DRM2X1					465		583
	DRM2X2					433		552
	DRM2X3					459		578
Demethylases		HhH-GPD		Perm-CXXC		RRM_DME
	DME1	1442	1585	1832	1863	1866		1967
	DME2	1160	1297	1554	1585	1588		1689
	DME3	1414	1558	1805	1836	1839		1940
	DME4	1433	1569
	DML	863	998	1253	1284	1287		1388
	ROS1X1	687	827	1076	1105	1108		1209
	ROS1X2	732	867	1100	1131	1134		1201
