# Supplementary material for: Genome-Wide Identification of DNA Methylases and Demethylases in Kiwifruit (Actinidia chinensis)
Source: Front Plant Sci. 2020 Sep 9;11:514993. doi: 10.3389/fpls.2020.514993 (PMC7509440; doi:10.3389/fpls.2020.514993)
Supplement: Supplementary file 5 [file Table_5.xlsx]

## Sheet: Sheet1
Gene family	Alt	Length	Nsites	Evalue	Motif
C5-Mtases	MEME-1	50	6	1.7e-129	ALSRLVGMNYQARLGIMAAGAYGLPQFRMRVFJWGAHPSEKLPQYPLPTH
	MEME-2	29	9	2.9e-108	KILPLPGDVDVICGGPPCQGJSGYNRFRN
	MEME-3	50	5	1.7e-100	SGKPLVPDYAMTFVKGTSSKPFGRLWWDETVPTVVTRAEPHNQIILHPEQ
	MEME-4	50	8	6.3e-134	GAMSTGLCLGAKLKSVNLVTKWAVDRNSVASESLKLNHPETEVRNETAED
	MEME-5	50	3	4e-58	RGYVHNLPINNRFPLLPLPPRTIHEALPLSRRWWPSWDTRTKLNCLQTCI
	MEME-6	50	5	2.1e-73	NYIGRIIEFFETTDGEYYFTAQWFYRAEDTVIKEESALIDKRRVFYSEVK
	MEME-7	50	5	2.1e-70	RLQGFPDFYKFYGPVKERYMQVGNAVAVPVSRALGYALGLASQGQSGSEP
	MEME-8	50	5	8.1e-94	ILYDHRPLQLNEDDYQRVCQIPKKKGANFRDLPGVRVGPDNKVEWDPTVE
	MEME-9	50	5	1.4e-85	CYGDPKENGKRGLYFKVRWKGYGPDDDTWEPIEGLSNCRERIKEFVRRGF
	MEME-10	41	8	7.2e-83	DPKNKQLVVFMDIVEYLKPKYVLMENVVDIVKFAKGSLGRY
Demethylases	MEME-1	50	7	4.1e-249	WPRLCKLDQRTLYELHYQMITFGKVFCTKSKPNCNACPMRGECRHFASAF
	MEME-2	50	7	8.4e-222	VPPDKAKEYLLSIRGLGLKSVECVRLLTLHHLAFPVDTNVGRIAVRLGWV
	MEME-3	50	7	1.5e-200	IARMHLVQGDRRFSPWKGSVVDSVIGVFLTQNVSDHLSSSAFMSLAARFP
	MEME-4	50	7	5.8e-198	IPVPKLKNVSRLRTEHQVYELPDSHPLLEGLDKREPDDPCSYLLAIWTPG
	MEME-5	50	7	9.2e-186	DYEAVRRADVNEIADAIKERGMNNMLAERIKDFLBRLVRDHGSIDLEWLR
	MEME-6	50	6	9.1e-183	CRTAMRGSFPLNGTYFQVNEVFADHESSLKPIDVPRAWIWNLPRRTVYFG
	MEME-7	50	5	1.6e-102	TSVSTIFKGLSTEGIQYCFWRGFVCVRGFDQKTRAPRPLMARLHFPASKL
	MEME-8	50	6	2.6e-153	DIEDAFYEDPEEIPTIKLNIEEFTQNLQNYMQGNMELQEGDMSKALVALT
	MEME-9	29	6	2.9e-67	KLCBEKTCFSCNSIREANSQTVRGTJLIP
	MEME-10	50	4	4.9e-65	AQNFYTRVESESNVQFGRGTEVMVEKTQVGIADDLTRFMNKEFZDYISVP
